# Supplementary material for: Vpr driving DNA methylation variation of CD4 + T cells in HIV-1 infection
Source: Virol J. 2024 Apr 26;21:97. doi: 10.1186/s12985-024-02363-5 (PMC11046818; doi:10.1186/s12985-024-02363-5)
Supplement: Supplementary file 1 — Supplementary Material 1 [file 12985_2024_2363_MOESM1_ESM.xlsx]

## Sheet: Sheet1
SampleID	RawReadNum	RawBaseNum	RawQ20	RawQ30	CleanReadNum	CleanBaseNum	CleanQ20	CleanQ30	CleanRate	CleanData(GB)		SampleName	Mapped_Reads	Map_Rate
CD4_HIV_delta_Vpr_3	742413950	111362092500	0.9096	0.8191	613845046	86452237567	0.9428	0.8598	0.7763	86.45		CD4_HIV_delta_Vpr_3	454232465	0.74
CD4_HIV_delta_Vpr_7	641596540	96239481000	0.9069	0.8137	531602248	75006170847	0.94	0.8532	0.7794	75.01		CD4_HIV_delta_Vpr_7	390250242	0.7341
CD4_HIV_Vpr_3	685043828	102756574200	0.9213	0.835	582874864	82535380838	0.9485	0.8681	0.8032	82.54		CD4_HIV_Vpr_3	431416359	0.7402
CD4_HIV_Vpr_7	659261656	98889248400	0.9047	0.8115	548214032	77308135731	0.9394	0.853	0.7818	77.31		CD4_HIV_Vpr_7	405921912	0.7404
CD4_NC_3	732759626	109913943900	0.9222	0.8366	639497348	90916236028	0.9497	0.8704	0.8272	90.92		CD4_NC_3	493533864	0.7718
CD4_NC_7	658933652	98840047800	0.9169	0.8286	554752398	78333871013	0.9454	0.8638	0.7925	78.33		CD4_NC_7	406354654	0.7325
