# Supplementary material for: Vpr driving DNA methylation variation of CD4 + T cells in HIV-1 infection
Source: Virol J. 2024 Apr 26;21:97. doi: 10.1186/s12985-024-02363-5 (PMC11046818; doi:10.1186/s12985-024-02363-5)
Supplement: Supplementary file 2 — Supplementary Material 2 [file 12985_2024_2363_MOESM2_ESM.xlsx]

## Sheet: MeanMethylationRate
Sample	5xCG_Num	5xCG_MeanRate	5xCHG_Num	5xCHG_MeanRate	5xCHH_Num	5xCHH_MeanRate
CD4_HIV_delta_Vpr_3	46640863	0.7651	191502068	0.0128	605948521	0.0118
CD4_HIV_delta_Vpr_7	43131942	0.7502	175628928	0.0127	548690097	0.0116
CD4_HIV_Vpr_3	45424394	0.7728	184758643	0.0121	580229340	0.0111
CD4_HIV_Vpr_7	43834665	0.7703	179641869	0.0126	564263378	0.0115
CD4_NC_3	47487785	0.7642	194352188	0.012	616924579	0.011
CD4_NC_7	44412522	0.7537	181074470	0.0122	568532102	0.0109
CD4_NC_7	44437208	0.753	180679585	0.013	564061439	0.0119
