# Supplementary material for: Vpr driving DNA methylation variation of CD4 + T cells in HIV-1 infection
Source: Virol J. 2024 Apr 26;21:97. doi: 10.1186/s12985-024-02363-5 (PMC11046818; doi:10.1186/s12985-024-02363-5)
Supplement: Supplementary file 3 — Supplementary Material 3 [file 12985_2024_2363_MOESM3_ESM.xlsx]

## Sheet: Table 3
GeneSymbol	gene name	DMCs	DMCs_Hypo	DMCs_Hyper		DMRs	DMRs_Hypo	DMRs_Hyper
HIST1H1A	H1-1	3	1	2		1	0	1
HIST1H1B	H1-5	10	10	0		1	1	0
HIST1H1C	H1-2	19	18	1		1	1	0
HIST1H1D	H1-3	8	8	0		1	1	0
HIST1H1E	H1-4	16	15	1		1	1	0
		56	52	4		5	4	1
HIST1H2AA	H2AC1 ：H2A Clustered Histone 1	1	0	1		0	0	0
HIST1H2AB	H2AC4	1	1	0		0	0	0
HIST1H2AC	H2AC6	7	7	0		2	2	0
HIST1H2AD	H2AC7	5	5	0		1	1	0
HIST1H2AE	H2AC8	8	8	0		1	1	0
HIST1H2AG	H2AC11	18	18	0		3	3	0
HIST1H2AH	H2AC12	8	7	1		1	1	0
HIST1H2AI	H2AC13	8	8	0		2	2	0
HIST1H2AJ	H2AC14	2	0	2		0	0	0
HIST1H2AK	H2AC15	12	12	0		1	1	0
HIST1H2AL	H2AC16	3	0	3		1	0	1
HIST2H2AA3	H2AC18	34	34	0		3	3	0
HIST2H2AA4	H2AC19	34	34	0		3	3	0
HIST2H2AB	H2AC21	11	9	2		2	1	1
HIST2H2AC	H2AC20	21	21	0		3	3	0
		173	164	9		23	21	2
HIST1H2BA	H2BC1 ：H2A Clustered Histone 1	1	0	1
HIST1H2BB	H2BC3	3	2	1		1	1	0
HIST1H2BC	H2BC4	6	6	0		3	3	0
HIST1H2BD	H2BC5	58	58	0		4	4	0
HIST1H2BE	H2BC6	10	10	0		1	1	0
HIST1H2BF	H2BC7	8	8	0		2	2	0
HIST1H2BG	H2BC8	8	8	0		1	1	0
HIST1H2BH	H2BC9	3	3	0		1	1	0
HIST1H2BJ	H2BC11	18	18	0		3	3	0
HIST1H2BK	H2BC12	18	14	4		2	2	0
HIST1H2BL	H2BC13	13	13	0		3	3	0
HIST1H2BM	H2BC14	3	3	0		1	1	0
HIST1H2BN	H2BC15	12	12	0		2	2	0
HIST1H2BO	H2BC17	5	2	3		0	0	0
HIST2H2BA	H2BP1 H2B Histone Pseudogene 1	33	21	12		6	6	0
HIST2H2BB	H2BP2	9	9	0		3	3	0
HIST2H2BC	H2BC20P H2B Clustered Histone 20, Pseudogene	9	9	0		1	1	0
HIST2H2BE	H2BC21	32	30	2		3	3	0
HIST2H2BF	H2BC18	26	26	0		4	4	0
		275	252	23		41	41	0
HIST1H3A	H3C1	2	1	1		0	0	0
HIST1H3B	H3C2	1	1	0		0	0	0
HIST1H3C	H3C3	5	4	1		1	1	0
HIST1H3D	H3C4	5	5	0		1	1	0
HIST1H3F	H3C7	3	3	0		1	1	0
HIST1H3H	H3C10	13	13	0		3	3	0
HIST1H3I	H3C11	4	4	0		1	1	0
HIST1H3J	H3C12	5	2	3		0	0	0
HIST2H3A	H3C15	32	32	0		3	3	0
HIST2H3C	H3C14	32	32	0		3	3	0
HIST2H3DP1	H3P4 H3 Histone Pseudogene 4	15	9	0		3	3	0
HIST2H3PS2	H3-7 H3.7 Histone (Putative)	2	2	0		0	0	0
	12	119	108	5		16	16	0
HIST1H4A	H4C1	3	3	0		1	1	0
HIST1H4B	H4C2	14	14	0		1	1	0
HIST1H4C	H4C3	19	19	0		1	1	0
HIST1H4D	H4C4	3	3	0		1	1	0
HIST1H4E	H4C5	16	16	0		1	1	0
HIST1H4F	H4C6	13	13	0		1	1	0
HIST1H4G	H4C7	1	1	0		0	0	0
HIST1H4H	H4C8	11	10	1		1	1	0
HIST1H4I	H4C9	1	0	1		0	0	0
HIST1H4J	H4C11	9	9	0		1	1	0
HIST1H4K	H4C12	14	14	0		1	1	0
HIST1H4L	H4C13	4	4	0		1	1	0
HIST2H4A	H4C14	22	21	1		1	1	0
HIST2H4B	H4C15	22	21	1		1	1	0
		152	148	4		12	12	0
